# Supplementary material for: Diagnostic performance of clinical properties and conventional magnetic resonance imaging for determining the IDH1 mutation status in glioblastoma: a retrospective study
Source: PeerJ. 2019 Jun 21;7:e7154. doi: 10.7717/peerj.7154 (PMC6590386; doi:10.7717/peerj.7154)
Supplement: Supplemental Information 1 [file peerj-07-7154-s001.txt]

Case ID	No	Gender	Age	Tumor type1	Tumor type1	Tumor type2	Tumor type2	Contrast enhancement	Side	Location	HGG/LGG	WHO Grade	Necrosis	IDH1	Tumor volume	Edema Volmue
7	7	1	38	Glioblastoma	3	Glioblastoma, IDH-	6	1	L	Parietal	1	4	1	0	18.986	12.764
9	9	1	59	Glioblastoma	3	Glioblastoma, IDH-	6	1	R	Frontal	1	4	0	0	34.118	12.057
18	18	1	56	Glioblastoma	3	Glioblastoma, IDH-	6	1	R	Temporal	1	4	1	0	49.257	28.733
20	20	0	43	Glioblastoma	3	Glioblastoma, IDH-	6	1	R	Temporal	1	4	1	0	15.814	4.238
21	21	1	37	Glioblastoma	3	Glioblastoma, IDH+	5	1	R	Temporal	1	4	0	1	43.457	11.333
22	22	1	52	Glioblastoma	3	Glioblastoma, IDH-	6	1	L	Parietal	1	4	1	0	28.093	22.334
28	28	0	43	Glioblastoma	3	Glioblastoma, IDH-	6	1	R	Temporal	1	4	1	0	16.998	4.873
33	33	1	49	Glioblastoma	3	Glioblastoma, IDH-	6	1	R	Insula	1	4	1	0	36.612	17.094
35	35	0	13	Glioblastoma	3	Glioblastoma, IDH+	5	0	R	Frontal	1	4	1	1	35.771	35.771
38	38	1	37	Glioblastoma	3	Glioblastoma, IDH+	5	1	R	Temporal	1	4	0	1	41.408	27.85
42	42	1	34	Glioblastoma	3	Glioblastoma, IDH+	5	1	L	Frontal	1	4	1	1	41.739	32.103
46	46	1	54	Glioblastoma	3	Glioblastoma, IDH-	6	1	L	Frontal	1	4	1	0	37.763	32.607
47	47	1	53	Glioblastoma	3	Glioblastoma, IDH-	6	1	L	Temporal	1	4	0	0	27.501	11.824
51	51	1	64	Glioblastoma	3	Glioblastoma, IDH-	6	1	L	Temporal	1	4	0	0	16.905	7.186
54	54	1	26	Glioblastoma	3	Glioblastoma, IDH+	5	1	L	Temporal	1	4	1	1	37.329	7.962
55	55	1	54	Glioblastoma	3	Glioblastoma, IDH-	6	1	R	Temporal	1	4	0	0	17.356	1.994
60	60	1	60	Glioblastoma	3	Glioblastoma, IDH-	6	1	R	Frontal	1	4	1	0	8.661	5.066
64	64	1	48	Glioblastoma	3	Glioblastoma, IDH+	5	1	L	Insula	1	4	1	1	20.272	14.006
67	67	0	49	Glioblastoma	3	Glioblastoma, IDH-	6	1	R	Temporal	1	4	1	0	11.198	8.707
69	69	0	60	Glioblastoma	3	Glioblastoma, IDH-	6	1	B	Frontal	1	4	1	0	28.378	16.169
70	70	0	35	Glioblastoma	3	Glioblastoma, IDH+	5	1	R	Temporal	1	4	0	1	24.948	3.54
72	72	1	63	Glioblastoma	3	Glioblastoma, IDH-	6	1	R	Parietal	1	4	1	0	29.278	18.869
79	79	0	63	Glioblastoma	3	Glioblastoma, IDH-	6	1	L	Occipital	1	4	1	0	16.005	14.043
80	80	0	23	Glioblastoma	3	Glioblastoma, IDH-	6	1	R	Frontal	1	4	1	0	16.283	10.252
85	85	1	29	Glioblastoma	3	Glioblastoma, IDH-	6	1	R	Frontal	1	4	1	0	36.152	18.829
86	86	1	42	Glioblastoma	3	Glioblastoma, IDH+	5	1	B	Frontal	1	4	1	1	10.61	3.545
89	89	1	27	Glioblastoma	3	Glioblastoma, IDH+	5	1	L	Frontal	1	4	1	1	35.693	18.389
92	92	0	53	Glioblastoma	3	Glioblastoma, IDH-	6	1	L	Temporal	1	4	1	0	25.131	17.649
98	98	1	43	Glioblastoma	3	Glioblastoma, IDH-	6	1	L	Insula	1	4	1	0	24.003	22.738
102	102	1	50	Glioblastoma	3	Glioblastoma, IDH-	6	1	R	Temporal	1	4	1	0	33.26	11.176
105	105	1	74	Glioblastoma	3	Glioblastoma, IDH-	6	1	L	Temporal	1	4	1	0	40.035	23.999
106	106	1	49	Glioblastoma	3	Glioblastoma, IDH-	6	1	R	Temporal	1	4	1	0	11.327	7.342
109	109	0	59	Glioblastoma	3	Glioblastoma, IDH-	6	1	L	Insula	1	4	0	0	25.627	19.648
110	110	1	39	Glioblastoma	3	Glioblastoma, IDH-	6	1	R	Frontal	1	4	1	0	33.091	9.943
113	113	0	42	Glioblastoma	3	Glioblastoma, IDH-	6	1	R	Parietal	1	4	1	0	23.149	22.532
115	115	1	69	Glioblastoma	3	Glioblastoma, IDH-	6	1	L	Temporal	1	4	1	0	31.021	26.319
118	118	0	77	Glioblastoma	3	Glioblastoma, IDH-	6	1	L	Temporal	1	4	1	0	40	30.813
121	121	1	45	Glioblastoma	3	Glioblastoma, IDH-	6	1	R	Frontal	1	4	1	0	26.496	17.483
123	123	1	42	Glioblastoma	3	Glioblastoma, IDH-	6	1	B	other	1	4	1	0	21.465	11.129
124	124	1	53	Glioblastoma	3	Glioblastoma, IDH-	6	1	L	Temporal	1	4	1	0	18.424	3.897
125	125	1	47	Glioblastoma	3	Glioblastoma, IDH-	6	1	L	Temporal	1	4	1	0	24.845	14.085
135	135	1	43	Glioblastoma	3	Glioblastoma, IDH-	6	1	R	Temporal	1	4	1	0	22.054	13.657
139	139	1	49	Glioblastoma	3	Glioblastoma, IDH+	5	0	R	Temporal	1	4	1	1	33.845	33.845
140	140	0	60	Glioblastoma	3	Glioblastoma, IDH-	6	1	R	Frontal	1	4	1	0	11.912	7.811
141	141	1	57	Glioblastoma	3	Glioblastoma, IDH-	6	0	L	Frontal	1	4	1	0	21.758	21.758
144	144	0	63	Glioblastoma	3	Glioblastoma, IDH-	6	1	R	Parietal	1	4	1	0	23.395	17.123
151	151	1	60	Glioblastoma	3	Glioblastoma, IDH-	6	1	L	Temporal	1	4	1	0	30.81	18.348
153	153	1	34	Glioblastoma	3	Glioblastoma, IDH-	6	0	L	Temporal	1	4	1	0	4.573	4.573
157	157	1	53	Glioblastoma	3	Glioblastoma, IDH-	6	1	L	Frontal	1	4	1	0	16.915	7.923
158	158	0	67	Glioblastoma	3	Glioblastoma, IDH-	6	1	R	Temporal	1	4	1	0	49.707	37.104
